# Supplementary material for: Estimated Cancer Risks Associated with Nitrosamine Contamination in Commonly Used Medications
Source: Int J Environ Res Public Health. 2021 Sep 8;18(18):9465. doi: 10.3390/ijerph18189465 (PMC8467924; doi:10.3390/ijerph18189465)
Supplement: Supplementary file 1 [file ijerph-18-09465-s001.zip]

Archive with 1 entries (1 files):
- ijerph-1342988-supplementary.pdf
